# Supplementary material for: Gender disparities in healthy ageing in China: current status and future prospects
Source: Front Public Health. 2025 May 21;13:1587922. doi: 10.3389/fpubh.2025.1587922 (PMC12138374; doi:10.3389/fpubh.2025.1587922)
Supplement: Supplementary file 1 [file Supplementary_file_1.xlsx]

## Sheet: 1990
Sex	Age	val(M)
Female	15	11.2157
Female	16	12.0474
Female	17	12.6413
Female	18	12.8596
Female	19	12.8698
Female	20	12.8452
Female	21	12.9108
Female	22	12.9867
Female	23	12.9801
Female	24	12.764
Female	25	12.3493
Female	26	11.855
Female	27	11.023
Female	28	9.65239
Female	29	8.5833
Female	30	7.91259
Female	31	7.74557
Female	32	8.09971
Female	33	8.92315
Female	34	9.53853
Female	35	9.74105
Female	36	9.46739
Female	37	8.84978
Female	38	8.17708
Female	39	7.87765
Female	40	6.61268
Female	41	7.49315
Female	42	5.94863
Female	43	6.10496
Female	44	5.75486
Female	45	5.19722
Female	46	4.96352
Female	47	4.83175
Female	48	4.74788
Female	49	4.63975
Female	50	4.59183
Female	51	4.40121
Female	52	4.46203
Female	53	4.51022
Female	54	4.49
Female	55	4.42238
Female	56	4.36768
Female	57	4.11373
Female	58	3.93953
Female	59	3.79703
Female	60	3.68408
Female	61	3.55702
Female	62	3.44753
Female	63	3.28671
Female	64	3.15921
Female	65	3.06428
Female	66	2.92436
Female	67	2.78789
Female	68	2.6274
Female	69	2.46927
Female	70	2.29884
Female	71	2.1191
Female	72	2.04096
Female	73	1.89048
Female	74	1.74295
Female	75	1.59674
Female	76	1.44963
Female	77	1.28358
Female	78	1.14871
Female	79	1.005
Female	80	4.65358
Male	15	11.7768
Male	16	12.628
Male	17	13.3049
Male	18	13.6227
Male	19	13.699
Male	20	13.6294
Male	21	13.6173
Male	22	13.579
Male	23	13.4777
Male	24	13.2106
Male	25	12.9491
Male	26	12.4655
Male	27	11.6086
Male	28	10.2373
Male	29	9.16588
Male	30	8.53717
Male	31	8.42618
Male	32	8.8661
Male	33	9.77454
Male	34	10.4208
Male	35	10.5456
Male	36	10.1713
Male	37	9.4494
Male	38	8.69091
Male	39	8.36889
Male	40	7.10913
Male	41	8.33798
Male	42	6.64208
Male	43	6.74687
Male	44	6.34401
Male	45	5.74094
Male	46	5.47956
Male	47	5.49633
Male	48	5.32154
Male	49	5.20047
Male	50	5.13349
Male	51	5.08105
Male	52	4.99502
Male	53	5.04977
Male	54	4.99626
Male	55	4.90262
Male	56	4.78714
Male	57	4.50649
Male	58	4.34414
Male	59	4.18836
Male	60	4.04648
Male	61	3.82748
Male	62	3.6386
Male	63	3.44048
Male	64	3.24988
Male	65	3.07258
Male	66	2.85876
Male	67	2.67165
Male	68	2.50087
Male	69	2.30475
Male	70	2.08271
Male	71	1.85326
Male	72	1.76138
Male	73	1.59757
Male	74	1.4304
Male	75	1.26284
Male	76	1.11104
Male	77	0.966887
Male	78	0.842842
Male	79	0.713427
Male	80	2.67772

## Sheet: 2000
Sex	Age	val(M)
Female	15	11.6756
Male	15	12.3646
Female	16	10.7505
Male	16	11.354
Female	17	9.81828
Male	17	10.3505
Female	18	9.22388
Male	18	9.69586
Female	19	9.11916
Male	19	9.51995
Female	20	9.25659
Male	20	9.52892
Female	21	9.26505
Male	21	9.49636
Female	22	9.22611
Male	22	9.47609
Female	23	9.35513
Male	23	9.64837
Female	24	9.7837
Male	24	10.1186
Female	25	10.5249
Male	25	10.8735
Female	26	11.2688
Male	26	11.7038
Female	27	11.7867
Male	27	12.3711
Female	28	11.9795
Male	28	12.7261
Female	29	12.0225
Male	29	12.8955
Female	30	12.0818
Male	30	12.9779
Female	31	12.2819
Male	31	13.1131
Female	32	12.5453
Male	32	13.2391
Female	33	12.753
Male	33	13.3186
Female	34	12.7368
Male	34	13.2289
Female	35	12.4421
Male	35	13.0859
Female	36	11.9599
Male	36	12.6104
Female	37	11.0552
Male	37	11.6731
Female	38	9.56652
Male	38	10.1706
Female	39	8.37024
Male	39	8.94959
Female	40	7.5733
Male	40	8.15748
Female	41	7.2955
Male	41	7.90217
Female	42	7.52931
Male	42	8.18361
Female	43	8.23256
Male	43	8.93049
Female	44	8.79987
Male	44	9.50377
Female	45	9.07811
Male	45	9.71492
Female	46	8.92062
Male	46	9.47095
Female	47	8.42753
Male	47	8.88597
Female	48	7.8588
Male	48	8.23733
Female	49	7.6179
Male	49	7.96532
Female	50	6.4113
Male	50	6.76526
Female	51	7.25372
Male	51	7.89658
Female	52	5.74027
Male	52	6.25212
Female	53	5.8522
Male	53	6.29284
Female	54	5.46235
Male	54	5.84446
Female	55	4.86972
Male	55	5.20833
Female	56	4.60276
Male	56	4.91163
Female	57	4.44427
Male	57	4.88212
Female	58	4.34207
Male	58	4.6996
Female	59	4.22954
Male	59	4.58118
Female	60	4.18137
Male	60	4.52371
Female	61	3.9927
Male	61	4.45752
Female	62	4.0189
Male	62	4.33782
Female	63	4.02105
Male	63	4.3174
Female	64	3.95101
Male	64	4.18325
Female	65	3.83124
Male	65	4.0004
Female	66	3.73114
Male	66	3.81666
Female	67	3.47122
Male	67	3.52021
Female	68	3.28391
Male	68	3.32655
Female	69	3.1242
Male	69	3.14202
Female	70	2.98679
Male	70	2.96772
Female	71	2.82756
Male	71	2.72927
Female	72	2.67485
Male	72	2.51047
Female	73	2.47473
Male	73	2.2829
Female	74	2.29387
Male	74	2.06063
Female	75	2.13174
Male	75	1.84965
Female	76	1.94757
Male	76	1.62977
Female	77	1.77446
Male	77	1.43739
Female	78	1.59497
Male	78	1.26537
Female	79	1.42549
Male	79	1.09227
Female	80	7.31186
Male	80	4.46306

## Sheet: 2010
sex	age	val(M)
Female	15	8.227
Male	15	9.26608
Female	16	8.79786
Male	16	9.74432
Female	17	9.45858
Male	17	10.2713
Female	18	10.2856
Male	18	10.9429
Female	19	11.3023
Male	19	11.812
Female	20	12.2961
Male	20	12.707
Female	21	12.8616
Male	21	13.0965
Female	22	13.0391
Male	22	13.0848
Female	23	12.9649
Male	23	12.8714
Female	24	12.6096
Male	24	12.4649
Female	25	11.7865
Male	25	11.6882
Female	26	10.7575
Male	26	10.7578
Female	27	9.76482
Male	27	9.87869
Female	28	9.16141
Male	28	9.37506
Female	29	9.10438
Male	29	9.38331
Female	30	9.3571
Male	30	9.62823
Female	31	9.44527
Male	31	9.75485
Female	32	9.46041
Male	32	9.82264
Female	33	9.62293
Male	33	10.0249
Female	34	10.0597
Male	34	10.4663
Female	35	10.7603
Male	35	11.1052
Female	36	11.4337
Male	36	11.819
Female	37	11.8638
Male	37	12.3734
Female	38	11.9713
Male	38	12.6241
Female	39	11.9525
Male	39	12.7008
Female	40	11.987
Male	40	12.7017
Female	41	12.1507
Male	41	12.7688
Female	42	12.362
Male	42	12.8267
Female	43	12.5186
Male	43	12.8462
Female	44	12.4654
Male	44	12.7148
Female	45	12.1701
Male	45	12.5599
Female	46	11.6899
Male	46	12.0853
Female	47	10.7995
Male	47	11.1716
Female	48	9.34604
Male	48	9.72405
Female	49	8.18512
Male	49	8.55155
Female	50	7.42115
Male	50	7.79381
Female	51	7.15959
Male	51	7.54323
Female	52	7.40058
Male	52	7.80768
Female	53	8.09338
Male	53	8.5073
Female	54	8.63222
Male	54	9.02233
Female	55	8.85626
Male	55	9.16688
Female	56	8.65605
Male	56	8.88342
Female	57	8.13451
Male	57	8.28586
Female	58	7.54839
Male	58	7.63931
Female	59	7.28363
Male	59	7.35052
Female	60	6.10543
Male	60	6.21626
Female	61	6.87889
Male	61	7.21867
Female	62	5.41731
Male	62	5.67699
Female	63	5.49489
Male	63	5.67085
Female	64	5.10173
Male	64	5.22183
Female	65	4.52444
Male	65	4.60961
Female	66	4.24334
Male	66	4.29403
Female	67	4.05564
Male	67	4.20483
Female	68	3.90901
Male	68	3.97149
Female	69	3.7409
Male	69	3.77979
Female	70	3.61654
Male	70	3.62382
Female	71	3.37615
Male	71	3.46726
Female	72	3.32376
Male	72	3.27927
Female	73	3.25285
Male	73	3.17347
Female	74	3.12694
Male	74	2.99236
Female	75	2.96567
Male	75	2.78593
Female	76	2.80876
Male	76	2.55746
Female	77	2.52386
Male	77	2.24182
Female	78	2.2891
Male	78	1.98959
Female	79	2.07035
Male	79	1.7428
Female	80	11.5255
Male	80	7.36492

## Sheet: 2020
sex	age	val(M)
Female	15	7.02205
Male	15	8.17478
Female	16	6.75837
Male	16	7.87739
Female	17	6.67247
Male	17	7.76345
Female	18	6.68014
Male	18	7.73723
Female	19	6.68464
Male	19	7.68899
Female	20	6.71827
Male	20	7.66057
Female	21	6.83299
Male	21	7.72589
Female	22	7.03144
Male	22	7.8932
Female	23	7.29004
Male	23	8.14004
Female	24	7.57215
Male	24	8.43457
Female	25	7.8105
Male	25	8.7114
Female	26	8.13578
Male	26	9.04009
Female	27	8.59559
Male	27	9.47841
Female	28	9.28442
Male	28	10.1408
Female	29	10.2711
Male	29	11.1162
Female	30	11.4342
Male	30	12.2925
Female	31	12.1569
Male	31	12.9467
Female	32	12.4555
Male	32	13.1381
Female	33	12.4602
Male	33	13.0493
Female	34	12.1502
Male	34	12.6815
Female	35	11.3486
Male	35	11.8498
Female	36	10.339
Male	36	10.856
Female	37	9.36599
Male	37	9.91168
Female	38	8.76942
Male	38	9.33865
Female	39	8.69609
Male	39	9.26244
Female	40	8.91612
Male	40	9.39994
Female	41	8.99088
Male	41	9.44086
Female	42	9.00651
Male	42	9.44463
Female	43	9.17848
Male	43	9.60301
Female	44	9.63302
Male	44	10.0214
Female	45	10.3745
Male	45	10.6739
Female	46	11.0843
Male	46	11.3899
Female	47	11.5503
Male	47	11.9417
Female	48	11.6935
Male	48	12.1902
Female	49	11.7034
Male	49	12.2607
Female	50	11.7562
Male	50	12.2505
Female	51	11.9326
Male	51	12.2967
Female	52	12.1579
Male	52	12.3357
Female	53	12.323
Male	53	12.3326
Female	54	12.2687
Male	54	12.1742
Female	55	11.957
Male	55	11.9784
Female	56	11.4548
Male	56	11.4749
Female	57	10.5439
Male	57	10.5543
Female	58	9.08389
Male	58	9.13596
Female	59	7.91363
Male	59	7.98534
Female	60	7.13162
Male	60	7.22805
Female	61	6.84535
Male	61	6.95009
Female	62	7.04404
Male	62	7.14575
Female	63	7.67647
Male	63	7.73672
Female	64	8.16969
Male	64	8.16008
Female	65	8.37663
Male	65	8.25481
Female	66	8.16471
Male	66	7.94701
Female	67	7.63412
Male	67	7.34577
Female	68	7.02872
Male	68	6.68943
Female	69	6.70446
Male	69	6.32941
Female	70	5.53628
Male	70	5.24256
Female	71	6.14728
Male	71	5.95767
Female	72	4.77795
Male	72	4.59214
Female	73	4.78357
Male	73	4.49759
Female	74	4.38232
Male	74	4.05911
Female	75	3.8324
Male	75	3.50879
Female	76	3.52725
Male	76	3.1778
Female	77	3.29028
Male	77	3.00033
Female	78	3.07659
Male	78	2.70708
Female	79	2.83685
Male	79	2.43501
Female	80＋	19.0672
Male	80＋	12.6193
