# Supplementary material for: Gender disparities in healthy ageing in China: current status and future prospects
Source: Front Public Health. 2025 May 21;13:1587922. doi: 10.3389/fpubh.2025.1587922 (PMC12138374; doi:10.3389/fpubh.2025.1587922)
Supplement: Supplementary file 2 [file Supplementary_file_2.xlsx]

## Sheet: Sheet1
measure	location	sex	age	cause	metric	year	val
Deaths	China	Male	65-69 years	Stroke	Rate	1990	868.384
Deaths	China	Female	65-69 years	Stroke	Rate	1990	666.381
Deaths	China	Male	70-74 years	Stroke	Rate	1990	1591.52
Deaths	China	Female	70-74 years	Stroke	Rate	1990	1239.7
Deaths	China	Male	75-79 years	Stroke	Rate	1990	2603.12
Deaths	China	Female	75-79 years	Stroke	Rate	1990	2038.59
Deaths	China	Male	80-84	Stroke	Rate	1990	4122.19
Deaths	China	Female	80-84	Stroke	Rate	1990	3401.04
Deaths	China	Male	85+ years	Stroke	Rate	1990	8354.73
Deaths	China	Female	85+ years	Stroke	Rate	1990	5560.85
Deaths	China	Male	65-69 years	Stroke	Rate	2021	458.648
Deaths	China	Female	65-69 years	Stroke	Rate	2021	273.008
Deaths	China	Male	70-74 years	Stroke	Rate	2021	912.21
Deaths	China	Female	70-74 years	Stroke	Rate	2021	559.901
Deaths	China	Male	75-79 years	Stroke	Rate	2021	1610.28
Deaths	China	Female	75-79 years	Stroke	Rate	2021	1005.79
Deaths	China	Male	80-84	Stroke	Rate	2021	2886.93
Deaths	China	Female	80-84	Stroke	Rate	2021	1915.52
Deaths	China	Male	85+ years	Stroke	Rate	2021	6964.2
Deaths	China	Female	85+ years	Stroke	Rate	2021	3401
Incidence	China	Male	65-69 years	Stroke	Rate	1990	914.719
Incidence	China	Female	65-69 years	Stroke	Rate	1990	675.035
Incidence	China	Both	65-69 years	Stroke	Rate	1990	792.836
Incidence	China	Male	65-69 years	Stroke	Rate	2021	859.647
Incidence	China	Female	65-69 years	Stroke	Rate	2021	624.572
Incidence	China	Both	65-69 years	Stroke	Rate	2021	740.235
Incidence	China	Male	70-74 years	Stroke	Rate	1990	1512.51
Incidence	China	Female	70-74 years	Stroke	Rate	1990	1039.74
Incidence	China	Both	70-74 years	Stroke	Rate	1990	1258.95
Incidence	China	Male	70-74 years	Stroke	Rate	2021	1567.03
Incidence	China	Female	70-74 years	Stroke	Rate	2021	967.984
Incidence	China	Both	70-74 years	Stroke	Rate	2021	1258.61
Incidence	China	Male	75-79 years	Stroke	Rate	1990	2366.97
Incidence	China	Female	75-79 years	Stroke	Rate	1990	1537.09
Incidence	China	Both	75-79 years	Stroke	Rate	1990	1894.18
Incidence	China	Male	75-79 years	Stroke	Rate	2021	2657.03
Incidence	China	Female	75-79 years	Stroke	Rate	2021	1425.07
Incidence	China	Both	75-79 years	Stroke	Rate	2021	2005.45
Incidence	China	Male	80-84	Stroke	Rate	1990	3103.43
Incidence	China	Female	80-84	Stroke	Rate	1990	2444.65
Incidence	China	Both	80-84	Stroke	Rate	1990	2698.33
Incidence	China	Male	80-84	Stroke	Rate	2021	3150.23
Incidence	China	Female	80-84	Stroke	Rate	2021	2082.58
Incidence	China	Both	80-84	Stroke	Rate	2021	2550.54
Incidence	China	Male	85+ years	Stroke	Rate	1990	3815.92
Incidence	China	Female	85+ years	Stroke	Rate	1990	4022.07
Incidence	China	Both	85+ years	Stroke	Rate	1990	3957.43
Incidence	China	Male	85+ years	Stroke	Rate	2021	3050.28
Incidence	China	Female	85+ years	Stroke	Rate	2021	3241.54
Incidence	China	Both	85+ years	Stroke	Rate	2021	3177.13
